# Supplementary material for: Kar4, the yeast homolog of METTL14, is required for mRNA m6A methylation and meiosis
Source: PLoS Genet. 2023 Aug 21;19(8):e1010896. doi: 10.1371/journal.pgen.1010896 (PMC10470960; doi:10.1371/journal.pgen.1010896)
Supplement: S1 Data — Data for the viability of kar4Δ/Δ after exposure to sporulation conditions, quantification of Mum2p-Kar4p Co-IPs, and time course of mRNA methylation levels in the wild type SK1 strain used for this study. (XLSX) [file pgen.1010896.s009.xlsx]

## Sheet: Fig 1A
Wild Type
		% monopolar	n	% Meiosis I	n	% Meiosis II	n	% Spore	n
	Hour
Rep 1	12	100	208	0	0	0	0	0	0
Rep 2	12	100	247	0	0	0	0	0	0
Rep 3	12	100	231	0	0	0	0	0	0
	Average	100		0		0		0
	stdev	0		0		0		0
Rep 1	24	96.9697	192	2.0202	4	1.0101	2	0	0
Rep 2	24	90.5213	191	1.4218	3	3.79147	8	4.2654	9
Rep 3	24	95.4545	231	1.65289	4	1.23967	3	1.65289	4
	Average	94.3152		1.6983		2.01375		1.97277
	stdev	3.37179		0.301773		1.54383		2.15062
Rep 1	48	54.8263	142	5.01931	13	2.3166	6	37.8378	98
Rep 2	48	57.0213	134	2.12766	5	3.40426	8	37.4468	88
Rep 3	48	67.6692	180	2.63158	7	3.38346	9	26.3158	70
	Average	59.8389		3.25951		3.03477		33.8668
	stdev	6.86945		1.54471		0.62204		6.5423
kar4 -/-
		monopolar	n	Meiosis I	n	Meiosis II	n	Spore	n
	Hour
Rep 1	12	100	236	0	0	0	0	0	0
Rep 2	12	100	219	0	0	0	0	0	0
Rep 3	12	100	211	0	0	0	0	0	0
	Average	100		0		0		0
	stdev	0		0		0		0
Rep 1	24	100	220	0	0	0	0	0	0
Rep 2	24	99.5575	225	0.442478	1	0	0	0	0
Rep 3	24	100	247	0	0	0	0	0	0
	Average	99.8525		0.147493		0		0
	stdev	0.255465		0.255465		0		0
Rep 1	48	100	217	0	0	0	0	0	0
Rep 2	48	100	217	0	0	0	0	0	0
Rep 3	48	100	194	0	0	0	0	0	0
	Average	100		0		0		0
	stdev	0		0		0		0

## Sheet: kar4 mutant return-to-growth
52 cells were picked from a sporulating culture after 2 days in Spo
WT	rep1	rep2	rep3	Average	STDEV	%	STDEV as %
	46	50	52	49.3333	3.05505	0.942308	0.058751
kar4 -/-	rep1	rep2	rep3
	51	52	51	51.3333	0.57735	0.980769	0.0111029

## Sheet: m6A Timecourse
Time (h)	RFU-NC
3	734
4	2960
5	362
6	244
WT (MY 16325)
ime4-/- (NC - MY 16326)
RFU - Relative Fluorescence units
NC = Negative control

## Sheet: Fig 4A
	WT	ime4	slz1	kar4	kar4 slz1
	100	0	22.7011	18.0723	0
	100	0	23.5585	15.8794	0
	100	0	29.1429	16.381	2.54215
	WT	ime4∆/∆	slz1∆/∆	kar4∆/∆	kar4∆ slz1∆/∆∆
Average	100	0	25.1342	16.7775	0.847383
st dev	0	0	3.498	1.14898	1.46771

## Sheet: Fig 4C
% 3xMYC-Ime4p relative to t=0
WT	Rep 1	Rep 2	Rep 3	Average	STDEV	SEM
0	100	100	100	100	0	0
15	74.3182	93.0789	103.401	90.266	14.744	8.51245
30	130.584	160.657	121.455	137.565	20.5122	11.8427
45	168.669	171.786	156.488	165.648	8.08435	4.6675
60	227.204	155.888	229.998	204.363	42.0041	24.2511
kar4-/-	Rep 1	Rep 2	Rep 3	Average	STDEV	SEM
0	100	100	100	100	0	0
15	88.1612	123.148	165.737	125.682	38.8499	22.43
30	92.037	156.757	165.771	138.188	40.2216	23.222
45	103.76	192.345	149.921	148.675	44.3055	25.5798
60	81.2851	110.573	106.071	99.3097	15.7712	9.10553

## Sheet: Fig 5A
Allele	Kar4 in CoIP (HA)	Kar4 sample's value after background (kar4d) subtract	Mum2 in CoIP (Myc)	CoIP HA:Myc	% WT for CoIP
Kar4d (-)	15271611	0	97541444	0
WT (+)	237762190	222490579	82378104	2.70085	1
C127Y	28108030	12836419	75817773	0.169306	0.0626864
A157P	187740280	172468669	56037481	3.07774	1.13955
E183K	266175764	250904153	67917366	3.69426	1.36781
F186S	19696799	4425188	56400929	0.0784595	0.02905
W212R	61075124	45803513	56888292	0.805148	0.29811
H213Y	118556988	103285377	29219892	3.53476	1.30876
L255F	166958805	151687194	48932272	3.09994	1.14777
P273L	173393744	158122133	39311962	4.02224	1.48925
Mei+/- and Mei -below
Kar4d (-)	5199053	0	127076362	0
WT (+)	175936176	170737123	125718079	1.3581	1
W156G	17715215	12516162	88548642	0.141348	0.104078
P293L	150310887	145111834	135576153	1.07033	0.788114
G126A	36905234	31706181	91241133	0.347499	0.255872
Q132K	24800633	19601580	137842508	0.142203	0.104707
T264P	65797123	60598070	134147396	0.451728	0.332618
A85P	16180623	10981570	133149381	0.0824756	0.0607289
M207R	2812464	-2386589	113058234	-0.0211094	-0.0155434
E260G	37477707	32278654	121728137	0.26517	0.195251
E260K	7189782	1990729	164150412	0.0121275	0.00892976
dPV	2014930	-3184123	148059870	-0.0215056	-0.0158352
G287D	3759201	-1439852	112179266	-0.0128353	-0.00945094
A310Stop	23975911	18776858	131292977	0.143015	0.105306

## Sheet: Fig 6B
Wild type
		monopolar	n	Meiosis I	n	Meiosis II	n	Spore	n
	Hour
Rep 1	12	100	177	0	0	0	0	0	0
Rep 2	12	99.1416	231	0.429185	1	0.429185	1	0	0
Rep 3	12	97.8873	278	2.11268	6	0	0	0	0
	Average	99.0097		0.847287		0.143062		0
	stdev	1.0625		1.11667		0.24779		0
Rep 1	24	46.0317	116	1.19048	3	4.36508	11	48.4127	122
Rep 2	24	29.0456	70	4.56432	11	6.22407	15	60.166	145
Rep 3	24	21.843	64	5.80205	17	10.9215	32	61.4334	180
	Average	32.3068		3.85228		7.17022		56.6707
	stdev	12.4197		2.38682		3.37906		7.17967
Rep 1	48	25.974	80	2.27273	7	0	0	71.7532	221
Rep 2	48	11.9565	33	0.724638	2	2.17391	6	85.1449	235
Rep 3	48	11.7845	35	1.3468	4	0.673401	2	86.1953	256
	Average	16.5717		1.44806		0.949105		81.0312
	stdev	8.14312		0.778996		1.11287		8.05205
kar4-/-
		monopolar	n	Meiosis I	n	Meiosis II	n	Spore	n
	Hour
Rep 1	12	100	122	0	0	0	0	0	0
Rep 2	12	99.375	159	0.625	1	0	0	0	0
Rep 3	12	99.4048	167	0.595238	1	0	0	0	0
	Average	99.5933		0.406746		0		0
	stdev	0.352567		0.352567		0		0
Rep 1	24	78.2609	198	16.996	43	4.74308	12	0	0
Rep 2	24	88.4328	237	8.58209	23	2.98507	8	0	0
Rep 3	24	93.3579	253	5.53506	15	1.10701	3	0	0
	Average	86.6839		10.3711		2.94506		0
	stdev	7.69899		5.93624		1.81837		0
Rep 1	48	93.0851	175	0	0	0	0	6.91489	13
Rep 2	48	74.8031	95	6.29921	8	0	0	18.8976	24
Rep 3	48	86.8932	179	1.94175	4	0.485437	1	10.6796	22
	Average	84.9272		2.74699		0.161812		12.164
	stdev	9.2982		3.22588		0.280267		6.12774

## Sheet: Fig 7B
Ime1p/Kar2 Ratio
WT
	Rep 1	rep 2	Average
4	0.173197	0.112093	0.142645
8	0.158001	0.169467	0.163734
12	0.147012	0.249448	0.19823
kar4-/-
	Rep 1	rep 2	Average
4	0.116673	0.0516873	0.08418
8	0.0865754	0.1039	0.0952375
12	0.192435	0.103368	0.147901
kar4-/- rme1-/-
	Rep 1	rep 2	Average
4	0.148347	0.134184	0.141266
8	0.190705	0.211034	0.20087
12	0.320193	0.241424	0.280808

## Sheet: Fig 7C
All are 2^-(ddCT) values.					Underlying Average Ct values (3 technical replicates)
0 Hours					0 Hours
					WT	PGK1	IME1
	WT	kar4 rme1 -/-			Rep 1	18.1633	22.23
	0.897095	1.95884			Rep 2	18.37	23.2867
	0.45376	1.51572			Rep 3	19.5133	22.0533
	1.21419	0.593231			kar4 rme1 -/-	PGK1	IME1
Average	0.855017	1.35593			Rep 1	18.58	21.58
ST DEV	0.38196	0.696686			Rep 2	18.6667	21.8433
SEM	0.220525	0.402232			Rep 3	17.7833	21.5333
					kar4 -/-	PGK1	IME1
					Rep 1	18.6633	22.6333
4 Hours					Rep 2	18.37	22.5367
	WT	kar4 rme1 -/-			Rep 3	19.0567	22.23
	1.46409	1.15936
	0.681444	2.38116			4 Hours
	0.806642	0.874583			WT	PGK1	IME1
Average	0.984057	1.4717			Rep 1	18.2733	20.3833
ST DEV	0.420404	0.800383			Rep 2	18.66	21.2667
SEM	0.24272	0.462102			Rep 3	19.0667	21.0767
					kar4 rme1 -/-	PGK1	IME1
					Rep 1	17.9033	20.35
8 Hours					Rep 2	18.6933	19.495
	WT	kar4 rme1 -/-			Rep 3	19.2533	21.1467
	1.60399	1.95884			kar4 -/-	PGK1	IME1
	1.4012	1.1434			Rep 1	18.7133	21.3733
	1.90968	1.58374			Rep 2	19.77	21.8233
Average	1.63829	1.56199			Rep 3	18.99	20.69
ST DEV	0.255969	0.408154
SEM	0.147784	0.235648
					8 Hours
					WT	PGK1	IME1
12 Hours					Rep 1	17.645	19.3633
	WT	kar4 rme1 -/-			Rep 2	18.76	20.1567
	1.81504	2.22942			Rep 3	18.34	19.7467
	1.13813	1.29534			kar4 rme1 -/-	PGK1	IME1
	1.7411	1.43396			Rep 1	17.2233	18.6533
Average	1.56476	1.6529			Rep 2	18.4567	20.1467
ST DEV	0.371314	0.504062			Rep 3	19.8667	21.5433
SEM	0.214378	0.29102			kar4 -/-	PGK1	IME1
					Rep 1	18.1367	20.5367
					Rep 2	18.5	20.3833
					Rep 3	18.4267	20.7667
					12 Hours
					WT	PGK1	IME1
					Rep 1	17.54	19.4367
					Rep 2	18.7067	20.2933
					Rep 3	18.2233	20.1433
					kar4 rme1 -/-	PGK1	IME1
					Rep 1	17.9933	19.5933
					Rep 2	17.6567	19.0567
					Rep 3	18.1733	20.3733
					kar4 -/-	PGK1	IME1
					Rep 1	17.5967	20.3533
					Rep 2	17.79	19.5633
					Rep 3	18.14	20.86

## Sheet: Fig 8
48 Hours	n = 100 cells per time point per strain
Average						SEM
	IME1 RIM4	Pzev-RIM4	Pzev-IME1	Pzev-IME1+RIM4			pIME1 pRIM4	Pzev-RIM4	Pzev-IME1	Pzev-IME1+RIM4
Wild type	29.6667	47.3333	61.33	69		Wild type	7.31057	2.02759	2.4037	3.0551
kar4∆/∆	1	1	7.33	23.66		kar4∆/∆	0	0	0.3333	3.8442
ime4∆/∆	1	1	1	24.3333		ime4∆/∆	0	0	0	2.02759
mum2∆/∆	1	1	1	15.33		mum2∆/∆	0	0	0	1.7638
slz1∆/∆	1	20.6667	44.3333	60.6667		slz1∆/∆	0	2.33333	0.666667	1.45297
ime4-cat/∆	1	1	30	48.3333		ime4-cat/∆	0	0	2.1858	1.20185
Number of dyads/triads/tetrads
Rep1			Rep 2			Rep 3
WT			WT			WT
IME1/RIM4	44		IME1/RIM4	20		IME1/RIM4	25
PzevIME1	64		PzevIME1	61		PzevIME1	59
PzevRim4	30		PzevRim4	18		PzevRim4	27
PzevIME1 x Pzev Rim4	75		PzevIME1 x Pzev Rim4	67		PzevIME1 x Pzev Rim4	65
Rep1			Rep 2			Rep 3
kar4-/-			kar4-/-			kar4-/-
IME1/RIM4	1		IME1/RIM4	1		IME1/RIM4	1
PzevIME1	8		PzevIME1	6		PzevIME1	8
PzevRim4	0		PzevRim4	0		PzevRim4	0
PzevIME1 x Pzev Rim4	16		PzevIME1 x Pzev Rim4	28		PzevIME1 x Pzev Rim4	27
Rep1			Rep 2			Rep 3
ime4-/-			kar4-/-			kar4-/-
IME1/RIM4	1		IME1/RIM4	1		IME1/RIM4	1
PzevIME1	1		PzevIME1	1		PzevIME1	1
PzevRim4	1		PzevRim4	1		PzevRim4	1
PzevIME1 x Pzev Rim4	24		PzevIME1 x Pzev Rim4	28		PzevIME1 x Pzev Rim4	21
Rep1			Rep 2			Rep 3
mum2 -/-			mum2 -/-			mum2 -/-
IME1/RIM4	1		IME1/RIM4	1		IME1/RIM4	1
PzevIME1	1		PzevIME1	1		PzevIME1	1
PzevRim4	1		PzevRim4	1		PzevRim4	1
PzevIME1 x Pzev Rim4	16		PzevIME1 x Pzev Rim4	18		PzevIME1 x Pzev Rim4	12
Rep1			Rep 2			Rep 3
slz1 -/-			mum2 -/-			mum2 -/-
IME1/RIM4	1		IME1/RIM4	1		IME1/RIM4	1
PzevIME1	43		PzevIME1	45		PzevIME1	45
PzevRim4	17		PzevRim4	25		PzevRim4	20
PzevIME1 x Pzev Rim4	58		PzevIME1 x Pzev Rim4	61		PzevIME1 x Pzev Rim4	63
Rep1			Rep 2			Rep 3
ime4-cat			mum2 -/-			mum2 -/-
IME1/RIM4	1		IME1/RIM4	1		IME1/RIM4	1
PzevIME1	34		PzevIME1	26		PzevIME1	30
PzevRim4	1		PzevRim4	1		PzevRim4	1
PzevIME1 x Pzev Rim4	50		PzevIME1 x Pzev Rim4	49		PzevIME1 x Pzev Rim4	46

[truncated: 8 more sheets: S Fig 3A, S Fig 3B, S Fig 4, S Fig 5, S Fig 6A, S Fig 6B, S Fig 6C, S Fig 6D]
